# Supplementary material for: Distinct mechanisms orchestrate the contra-polarity of IRK and KOIN, two LRR-receptor-kinases controlling root cell division
Source: Nat Commun. 2022 Jan 11;13:235. doi: 10.1038/s41467-021-27913-1 (PMC8752632; doi:10.1038/s41467-021-27913-1)
Supplement: Supplementary file 3 — Source Data [file 41467_2021_27913_MOESM3_ESM.xlsx]

## Sheet: Figure 1
Figure 1
	Genotype	Col-0			koin-2			koin-1					Genotype	Col-0			koin-2			koin-1				Genotype	koin-1	KOINp:KOIN, koin-1 #1	KOINp:KOIN, koin-1 #4	SCRp:KOIN, koin-1 #2	SCRp:KOIN, koin-1 #3
	Days Post-Stratification	5	6	7	5	6	7	5	6	7			Days Post-Stratification	5	6	7	5	6	7	5	6	7		Normalized cortex cell number, Col=1	1.37931	1.06277	1.06277	1.22605	1.14942
	Cortex cell number	28	25	38	32	37	45	38	40	48			T-Junctions size um	181.031	256.859	302.88	320.56	264.152	305.759	225.641	284.942	432.328			1.4304	1.13362	0.968303	1.02171	1.04725
		31	41	42	29	39	38	35	43	51				251.256	267.665	276.684	217.87	289.923	419.048	249.816	322.611	380.211			1.32822	1.06277	0.944686	1.09834	1.02171
		22	31	39	44	40	46	34	34	40				153.689	195.803	299.417	252.538	304.837	326.851	226.952	451.464	470.688			1.20132	1.0396	1.0396	1	1.02326
		31	28	34	44	39	44	35	38	43				250.104	219.824	331.727	254.997	338.997	388.9	219.885	369.507	407.019			1.27063	1.10891	1.06271	0.976744	0.953488
		26	34	38	34	44	43	37	35	48				188.226	235.845	293.425	268.319	449.762	399.061	326.356	436.585	429.765			1.22442	1.0396	0.924092	1	1.13953
		31	33	29	39	37	44	34	40	45				207.221	204.737	305.335	238.49	340.393	497.32	281.368	345.615	499.106			1.27063	1.0165	1.0396	1.09302	1.02326
		28	30	34	39	41	37	36	35	40				200.889	225.821	354.911	235.635	332.714	369.195	257.474	407.092	385.227			1.38614	1.0396	0.877888	0.953488	1.11628
		22	33	36	32	40	47	38	32	49				268.236	258.339	365.316	201.69	321.113	442.911	238.465	341.963	411.483			1.38614	1.08581	0.970297	1.06977	1
		30	34	37	31	44	39	34	38	40				224.489	176.288	222.697	260.04	280.787	384.698	314.528	295.195	350.017			1.27063	1.06271	0.970297	0.883721	0.860465
		34	30	38	31	27	38	40	46	45				270.539	173.09	390.688	310.241	362.465	399.183	318.362	358.417	405.784			1.22442	1.0165	0.90099	1.13953	0.906977
		23	30	36	37	43	43	35	38	50				250.968	144.961	380.774	225.065	366.611	504.149	309.529	356.646	413.669			1.36304	0.947195	1.06271	0.906977	0.930233
		28	37	36	29	42	43	34	48	46				241.182	321.267	277.763	252.695	310.89	383.771	242.439	330.673	319.119			1.15512	1.06271	0.993399	1.11628	0.930233
		24	30	40	38	38	42	34	37	43				287.807	203.639	259.968	207.484	289.818	485.724	235.403	353.328	368.108			1.38614	1.06271	0.90099	0.930233	0.906977
		36	33	38	40	39	43	42	30	48				212.402	212.408	183.082	260.021	349.508	310.725	310.698	357.313	415.172			1.36304	0.970297	0.90099	1	1.02326
		30	30	38	29	47	40	38	39	44				161.748	194.372	228.216	303.349	349.095	503.515	229.834	359.173	308.449			1.24752	0.993399	1.06271	0.883721	1.06977
		29	33	30	38	38	48	35	42	45				158.869	185.009	250.858	297.017	372.541	467.533	319.518	308.651	281.288			1.33993	1.08581	0.970297	0.930233	1.04651
		32	37	31	41	40	43	38	37	47				201.465	214.272	324.183	294.51	336.731	480.705	294.265	386.602	482.421			1.24752	1.0396	0.90099	1.11628	0.837209
		23	34	39	38	45	39	34	38	42				241.758	228.32	278.205	323.495	341.026	373.321	248.507	365.288	324.958			1.29373	1.0396	0.947195	0.906977	0.860465
		33	35	33	30	41	39	36	40	38				206.07	261.269	177.026	246.363	254.441	487.547	239.458	326.169	279.53			1.22442	0.924092	1.08581	1.13953	0.976744
		32	30	37	31	33	46	36	42	43				230.246	197.845	214.036	266.614	314.946	438.588	250.458	462.514	398.755			1.20132	1.08581	1.06271	0.953488	1.04651
	Average	28.65	32.4	36.15	35.3	39.7	42.35	36.15	38.6	44.75			Average	219.41	218.882	285.86	261.85	328.537	418.425	266.948	360.987	388.155			1.24752	0.877888	0.924092
	SD	4.1457	3.57477	3.39155	5.04819	4.39018	3.24889	2.25424	4.36975	3.65449			SD	38.7574	40.1828	61.791	36.4461	43.8924	64.2812	37.6535	48.2512	62.6836			1.20132	0.854785	0.877888
	Min	22	25	29	29	27	37	34	30	38			Min	153.689	144.961	177.026	201.69	254.441	305.759	219.885	284.942	279.53			1.24752	0.831683	0.947195
	Max	36	41	42	44	47	48	42	48	51			Max	287.807	321.267	390.688	323.495	449.762	504.149	326.356	462.514	499.106			1.38614	1.10891	1.08581
																								Average	1.29106	1.02212	0.97936	1.01648	0.993788
																								SD	0.0770002	0.0799243	0.0706435	0.0984864	0.0903371
																								Min	1.15512	0.831683	0.877888	0.883721	0.837209
	Mixed-effects analysis												Two-way ANOVA											Max	1.4304	1.13362	1.08581	1.22605	1.14942
	Number of families	3											Number of families	3
	Number of comparisons per family	3											Number of comparisons per family	3										ANOVA summary
	Alpha	0.05											Alpha	0.05										F	58.07
																								P value	<0.0001
	Tukey's multiple comparisons test	Mean Diff.	95.00% CI of diff.	Below threshold?	Summary	Adjusted P Value							Tukey's multiple comparisons test	Mean Diff.	95.00% CI of diff.	Below threshold?	Summary	Adjusted P Value						P value summary	****
	5 days post stratification												5 days post stratification											Significant diff. among means (P < 0.05)?	Yes
	Col-0 vs. koin-2	-6.65	-10.22 to -3.082	Yes	***	0.0002							Col-0 vs. koin-2	-42.44	-71.46 to -13.42	Yes	**	0.0028						R squared	0.6806
	Col-0 vs. koin-1	-7.5	-10.10 to -4.896	Yes	****	<0.0001							Col-0 vs. koin-1	-47.54	-77.01 to -18.07	Yes	***	0.001
	koin-2 vs. koin-1	-0.85	-3.920 to 2.220	No	ns	0.7727							koin-2 vs. koin-1	-5.098	-33.68 to 23.48	No	ns	0.9012						Dunnett's multiple comparisons test	Mean Diff.	95.00% CI of diff.	Below threshold?	Summary	Adjusted P Value	A-?
	6 days post stratification																							koin-1 vs. KOINp:KOIN, koin-1 #1	0.2686	0.2094 to 0.3278	Yes	****	<0.0001	B	KOINp:KOIN, koin-1 #1
	Col-0 vs. koin-2	-7.3	-10.39 to -4.207	Yes	****	<0.0001							6 days post stratification											koin-1 vs. KOINp:KOIN, koin-1 #4	0.3122	0.2530 to 0.3714	Yes	****	<0.0001	C	KOINp:KOIN, koin-1 #4
	Col-0 vs. koin-1	-6.2	-9.284 to -3.116	Yes	****	<0.0001							Col-0 vs. koin-2	-109.7	-142.1 to -77.19	Yes	****	<0.0001						koin-1 vs. SCRp:KOIN, koin-1 #2	0.2706	0.2094 to 0.3319	Yes	****	<0.0001	D	SCRp:KOIN, koin-1 #2
	koin-2 vs. koin-1	1.1	-2.278 to 4.478	No	ns	0.7088							Col-0 vs. koin-1	-142.1	-176.4 to -107.8	Yes	****	<0.0001						koin-1 vs. SCRp:KOIN, koin-1 #3	0.2933	0.2321 to 0.3546	Yes	****	<0.0001	E	SCRp:KOIN, koin-1 #3
	7 days post stratification												koin-2 vs. koin-1	-32.45	-68.03 to 3.134	No	ns	0.0799
	Col-0 vs. koin-2	-6.2	-8.761 to -3.639	Yes	****	<0.0001
	Col-0 vs. koin-1	-8.6	-11.32 to -5.880	Yes	****	<0.0001							7 days post stratification
	koin-2 vs. koin-1	-2.4	-5.068 to 0.2681	No	ns	0.0851							Col-0 vs. koin-2	-132.6	-181.2 to -83.94	Yes	****	<0.0001						Raw data before normalization
													Col-0 vs. koin-1	-102.3	-150.3 to -54.29	Yes	****	<0.0001
													koin-2 vs. koin-1	30.27	-18.69 to 79.23	No	ns	0.2987						Genotype	Col-0 (koin-1)	koin-1	koin-1 KOINp:KOIN-GFP #1	koin-1 KOINp:KOIN-GFP #4		Genotype	Col-0	SCRp:KOIN-mCh, koin-1 #2 (T2-2 T3-4)	SCRp:KOIN-mCh, koin-1 #3 (T2-3 T3-3)
																								cortex cell number	47	52	45	45		Cortex cell number, Col-0=1	41	43	44
																									46	55	48	46			35	42	41
																									44	53	45	40			43	43	49
																									45	55	44	45			38	47	44
																									37	60	45	38			44	41	48
																									46	60	47	42			46	46	43
																									44	55	46	42			38	38	37
																									31	53	44	39			47	49	39
																									49	59	41	46			45	39	40
																									44	50	46	43			48	48	40
																									48	60	46	39			39	40	39
																									49	59	42	39			36	43	44
																									49	54	43	46			47	38	46
																									41	58	47	42			45	40	45
																									47	54	45	39			42	48	36
																									47	56	45	41			47	39	37
																									31	53	40	47			48	49	42
																									45	52	47	46			45	41	45
																									41	54	38	40
																									35	52	37	38
																									43	54	36	41

## Sheet: Figure 2
Figure 2c					Figure 2e					Figure 2g					Figure 2i
	μm	IRK	KOIN			μm	IRK	KOIN			μm	IRK	KOIN			μm	IRK	KOIN
Gray value (Florescence intensity)	0	71.4102	0		Gray value (Florescence intensity)	0	54.6667	0		Gray value (Florescence intensity)	0	89.5305	0		Gray value (Florescence intensity)	0	80.2352	0
	0.14204	71.2863	0			0.14204	40.5299	0			0.14204	81.28	0			0.14204	78.4998	0
	0.28408	70.2433	0			0.28408	34.9074	0.13138			0.28408	78.2048	0			0.28408	74.092	0
	0.42611	65.5865	0.41289			0.42611	28.116	0.17314			0.42611	72.5629	0			0.42611	65.13	6.95057
	0.56815	43.3509	1.45147			0.56815	23.5448	1.98787			0.56815	51.0726	0			0.56815	50.1374	16.017
	0.71019	5.34826	1.5828			0.71019	22.9232	1.6466			0.71019	48.2082	0			0.71019	42.798	17.4628
	0.85223	2.57642	6.03476			0.85223	22.2799	0.47699			0.85223	39.6129	0			0.85223	37.0508	27.2711
	0.99427	3.84872	0			0.99427	22.6854	0.4807			0.99427	32.9832	0			0.99427	31.5693	35.1619
	1.1363	9.71563	0			1.1363	25.162	0.29787			1.1363	35.035	0.14201			1.1363	29.796	24.085
	1.27834	6.77712	0			1.27834	23.631	1.38005			1.27834	36.3547	0.08983			1.27834	23.8031	19.8454
	1.42038	5.5013	0			1.42038	20.4834	1.64218			1.42038	35.8997	4.77684			1.42038	19.64	18.7981
	1.56242	14.3467	0			1.56242	21.0986	1.00473			1.56242	35.4313	11.9216			1.56242	21.1148	21.7113
	1.70446	22.691	0			1.70446	20.2468	1.56192			1.70446	36.5649	17.9036			1.70446	13.262	18.8601
	1.84649	12.5284	0			1.84649	17.6075	1.72599			1.84649	32.7938	18.5223			1.84649	15.5225	20.061
	1.98853	18.896	0			1.98853	17.6177	1.03805			1.98853	32.826	5.27938			1.98853	17.1093	26.2879
	2.13057	26.9552	0			2.13057	19.4262	0.76952			2.13057	30.7809	3.51269			2.13057	15.2421	23.5685
	2.27261	39.5761	0.11363			2.27261	20.0404	0.23266			2.27261	30.7677	4.2912			2.27261	9.94551	26.8741
	2.41465	26.8419	0.93467			2.41465	20.4567	0			2.41465	37.2194	11.5856			2.41465	7.44679	25.2593
	2.55668	41.9344	0			2.55668	17.232	0			2.55668	28.0062	16.1658			2.55668	6.25148	21.0559
	2.69872	31.0635	0			2.69872	13.9274	0			2.69872	26.1702	15.488			2.69872	4.58712	28.192
	2.84076	44.8411	0			2.84076	12.6731	0			2.84076	19.4165	18.5673			2.84076	5.28169	29.2251
	2.9828	47.927	0			2.9828	13.6109	0			2.9828	16.2572	20.1237			2.9828	8.2403	24.3561
	3.12484	41.7983	0			3.12484	16.3792	0			3.12484	25.6324	19.1481			3.12484	4.0181	22.6435
	3.26688	45.7534	0			3.26688	19.6844	0			3.26688	24.7801	18.7843			3.26688	1.5967	24.2991
	3.40891	45.017	0			3.40891	18.1872	0			3.40891	17.3494	15.7671			3.40891	3.07186	25.9196
	3.55095	21.2712	0			3.55095	22.04	0			3.55095	11.0084	20.3249			3.55095	1.90251	29.1537
	3.69299	10	0			3.69299	17.4345	0			3.69299	16.5028	13.4436			3.69299	0.21324	33.4205
	3.83503	11	0			3.83503	16.5798	0			3.83503	14.955	11.3855			3.83503	0.11224	44.6362
	3.97707	9.41285	0			3.97707	17.7298	0			3.97707	9.88504	8.79165			3.97707	0	43.7809
	4.1191	10.2956	0			4.1191	18.1122	0			4.1191	9.51435	15.1717			4.1191	0	44.4261
	4.26114	5.73113	0			4.26114	17.1731	0			4.26114	14.585	14.7129			4.26114	0	49.2869
	4.40318	7.62626	0			4.40318	15.4173	0.18574			4.40318	15.5413	17.8818			4.40318	0	57.067
	4.54522	18.8651	0			4.54522	23.9016	1.1364			4.54522	3.33035	16.8319			4.54522	0	53.7318
	4.68726	11.0039	0			4.68726	24.5344	2.08885			4.68726	0	5.40566			4.68726	0.49576	53.474
	4.82929	0	0			4.82929	15.6242	1.95903			4.82929	0	30.8885			4.82929	1.30403	63.3529
	4.97133	0	4.36484			4.97133	10.8149	1.09298			4.97133	0	26.7629			4.97133	0.64161	58.6153
	5.11337	0	0.46196			5.11337	9.12186	0.66916			5.11337	0	23.2552			5.11337	0	68.3487
	5.25541	0	0.0067			5.25541	6.2654	0.28643			5.25541	0	25.9411			5.25541	0	67.106
	5.39745	0	2.68873			5.39745	4.44163	13.9908			5.39745	0	10.9705			5.39745	0	77.4965
	5.53948	0	7.25174			5.53948	3.51936	13.5037			5.53948	0	16.4281			5.53948	0	88.2062
	5.68152	0	15.5467			5.68152	0.31092	14.52			5.68152	0	29.3949			5.68152	0	89.7566
	5.82356	0	22.4101			5.82356	0	15.2098			5.82356	0	49.3469			5.82356	0	89.7083
	5.9656	0	32.111			5.9656	0	19.9662			5.9656	0	78.8578			5.9656	0	86.5234
	6.10764	0	53.728			6.10764	0	16.3579			6.10764	0	93.12			6.10764	0	87.4784
	6.24967	0	65.0352			6.24967	0	13.6114			6.24967	0	99.231			6.24967	0	89.231
	6.39171	0	72.4351			6.39171	0	16.6272			6.39171	0	99.005			6.39171	0	89.005
	6.53375	0	74.856			6.53375	0	29.9705
						6.67579	0	52.676
						6.81783	0	68.7746
						6.95986	0	69.1888

## Sheet: Figure 5
Figure 5h													Figure 5i												Figure 5j
Longitudinal anticlinal							Longitudinal anticlinal divisions								Periclinal				Periclinal							stele area							Stele area
Col-0	IRK, irk-4	IRKΔK, irk-4					Col-0	irk-1	irk-4						Col-0	irk-1	irk-4		Col-0	IRK, irk-4	IRKΔK, irk-4					Col-0	IRK, irk-4	IRKΔK, irk-4					Col-0	irk-1	irk-4
19	9	0					3	6	33						0	0	2		5	0	15					2029	2162	2298					1501	2037	2288
5	10	0					22	4	48						0	1	4		1	9	12					1923	2007	2123					1432	1836	2451
19	9	7					1	5	41						1	6	0		6	2	15					1668	1829	2086					1406	1988	1812
8	0	3					13	0	17						1	0	0		11	9	7					1857	1672	1654					2031	2044	1849
19	16	26					0	13	17						0	1	3		10	3	7					1792	1943	1860					1968	1880	2148
11	39	1					4	15	27						0	2	2		7	2	13					1748	1916	2094					1821	2162	2165
12	10	4					15	12	24						0	8	7		3	7	5					1575	1890	1818					1916	2206	2185
1	11	13					5	16	25						0	1	5		0	0	7					1699	1638	1974					1694	2098	2005
0	9	23					22	0	83						0	5	5		1	8	13					1710	1926	2136					1725	2062	2410
28	9	9					9	5	54						4	6	8		5	5	9					1835	1691	1844					1642	2093	2149
0	0	3					7	12	41						0	1	10		1	5	5					1890	1884	2038					1413	2171	2679
4	0	5					6	6	31						0	3	1		2	5	7					1911	1750	1934					1829	1881	2658
12	0	0					0	0	28						0	3	8		3	7	9					1859	1744	1821					1551	1822	2176
15	12	2					12	19	41						1	6	5		2	7	1					1517	1726	1763					1479	2155	2284
10	15	7					4	4	37						1	2	0		2	0	12					2296	1772	1931					1453	2094	2256
1	6	0					4	5	52						6	1	1		12	8	8					1882	1751	2361					1423	1775	2012
10	4	13					3	2	42						4	7	0		0	5	5					1845	1729	2261					1536	1836	2357
14	1	11					10	20	22						0	0	1		2	0	11					1720	1838	1988					1591	1935	2263
8	13	0					16	13	45						0	2	12		8	5	10					1768	1722	1969					1772	2042	2455
10	0	2					8	0	41						0	4	14		3	4	6					2146	1577	1864					1826	2066	2477
16	13	0					11	8	39						4	3	4		10	5	10					1852	1926	2120					1546	1686	2277
10	13	1					6	2	39						0	6	8		4	6	14					1778	1904	1834					1616	1979	2446
5	1	5					3	4	39						1	0	18		5	8	12					1617	1712	1976					1987	1765	2083
0	13	4					22	1	42						7	5	2		5	8	12					1503	1606	1737					1597	1893	1988
2	2	10					26	2	46						5	3	20		3	0	13						1455	1895					1693	1860	2368
							1	0	26						1	1	5																1750	2259	1721
							5	2	36						0	4	6																1847	2037	2441
Brown-Forsythe ANOVA test							16	3	60						0	12	9								Brown-Forsythe ANOVA test								1958	2037	2520
F* (DFn, DFd)	1.522 (2.000, 70.18)						2	2	56						4	2	14		Brown-Forsythe ANOVA test						F* (DFn, DFd)	8.693 (2.000, 69.00)							1589	2112	2417
P value	0.2253						12	12	28						0	6	1		F* (DFn, DFd)	17.53 (2.000, 70.67)					P value	0.0004							1646	2043	2110
P value summary	ns						17	19	46						1	2	13		P value	<0.0001					P value summary	***							1836	1852	2585
Significant diff. among means (P < 0.05)?	No						11	13	40						2	2	16		P value summary	****					Significant diff. among means (P < 0.05)?	Yes							1852	1765	2864
							4	10	49						0	5	5		Significant diff. among means (P < 0.05)?	Yes													1494	1949	2624
							0	2	49						5	8	1								Dunnett's T3 multiple comparisons test	Mean Diff.	95.00% CI of diff.	Below threshold?	Summary	Adjusted P Value			1664	1915	2143
Dunnett's T3 multiple comparisons test	Mean Diff.	95.00% CI of diff.	Below threshold?	Summary	Adjusted P Value		6	0	48						2	0	14		Dunnett's T3 multiple comparisons test	Mean Diff.	95.00% CI of diff.	Below threshold?	Summary		Col-0 vs. IRK, irk-4	18.37	-114.5 to 151.2	No	ns	0.9736	A-B		1708	1940	2138
Col-0 vs. IRK, irk-4	0.96	-5.129 to 7.049	No	ns	0.9619	A-B	8	6							3	8			Col-0 vs. IRK, irk-4	-0.28	-2.837 to 2.277	No	ns		Col-0 vs. IRKΔK, irk-4	-166	-307.8 to -24.17	Yes	**	0.007	A-C		1966	1796
Col-0 vs. IRKΔK, irk-4	3.6	-1.931 to 9.131	No	ns	0.219	A-C	12	3							0	3			Col-0 vs. IRKΔK, irk-4	-5.08	-7.850 to -2.310	Yes	****		IRK, irk-4 vs. IRKΔK, irk-4	-184.4	-313.3 to -55.43	Yes	***	0.0008	B-C		1884	1775
IRK, irk-4 vs. IRKΔK, irk-4	2.64	-3.347 to 8.627	No	ns	0.5402	B-C	11	1							2	11			IRK, irk-4 vs. IRKΔK, irk-4	-4.8	-7.421 to -2.179	Yes	****										1707	1766
							4	16							0	4																	1588	2066
							17	1							4	10																	1659	1954
							Brown-Forsythe ANOVA test																										Brown-Forsythe ANOVA test
							F* (DFn, DFd)	141.7 (2.000, 66.28)																									F* (DFn, DFd)	81.36 (2.000, 82.59)
							P value	<0.0001																									P value	<0.0001
							P value summary	****							Brown-Forsythe ANOVA test																		P value summary	****
							Significant diff. among means (P < 0.05)?	Yes							F* (DFn, DFd)	14.42 (2.000, 62.25)																	Significant diff. among means (P < 0.05)?	Yes
															P value	<0.0001
							Dunnett's T3 multiple comparisons test	Mean Diff.	95.00% CI of diff.	Below threshold?	Summary	Adjusted P Value			P value summary	****																	Dunnett's T3 multiple comparisons test	Mean Diff.	95.00% CI of diff.	Below threshold?	Summary	Adjusted P Value
							col-0 vs. irk-1	2.35	-1.599 to 6.299	No	ns	0.2968	A-B		Significant diff. among means (P < 0.05)?	Yes																	col-0 vs. irk-1	-275.9	-373.8 to -178.0	Yes	****	<0.0001	A-B
							col-0 vs. irk-4	-30.82	-37.62 to -24.02	Yes	****	<0.0001	A-C																				col-0 vs. irk-4	-590.2	-731.1 to -449.3	Yes	****	<0.0001	A-C
							irk-1 vs. irk-4	-33.17	-39.87 to -26.48	Yes	****	<0.0001	B-C		Dunnett's T3 multiple comparisons test	Mean Diff.	95.00% CI of diff.	Below threshold?	Summary	Adjusted P Value													irk-1 vs. irk-4	-314.3	-448.2 to -180.4	Yes	****	<0.0001	B-C
															Col-0 vs. irk-1	-2.375	-3.983 to -0.7670	Yes	***	0.0005	A-B
															Col-0 vs. irk-4	-4.925	-7.711 to -2.139	Yes	****	<0.0001	A-C
															irk-1 vs. irk-4	-2.55	-5.505 to 0.4053	No	ns	0.0639	B-C

## Sheet: Supplemental Figure 1
Supplemental Fig.1d																					Supplemental Fig.1 e																							Supplemental Fig.1f
WsDsLox439H07 koin-1 Biological Rep 1 raw data							WsDsLox439H07 koin-1 Biological Rep 2 raw data							WsDsLox439H07 koin-1 Biological Rep 3 raw data							GK822B12 - koin-2 Biolocial Rep 1								GK822B12 - koin-2 Biolocial Rep 2								GK822B12 - koin-2 Biolocial Rep 3
Fluor	Target	Sample	Cq	Cq Mean	Cq Std. Dev		Fluor	Target	Sample	Cq	Cq Mean	Cq Std. Dev		Fluor	Target	Sample	Cq	Cq Mean	Cq Std. Dev		Fluor	Target	Sample	Cq	Cq Mean	Cq Std. Dev			Fluor	Target	Sample	Cq	Cq Mean	Cq Std. Dev			Fluor	Target	Sample	Cq	Cq Mean	Cq Std. Dev		Genotype	Col-0			koin-2
SYBR	PP2A	Col-0	23.27	23.42	0.206		SYBR	PP2A	Col-0	23.38	23.42	0.032		SYBR	PP2A	Col-0	23.34	23.28	0.052		SYBR	PP2A	Col-0	22.97	22.95	0.138			SYBR	PP2A	Col-0	22.84	22.84	0.014			SYBR	PP2A	Col-0	23.29	23.34	0.043		Days Post-stratification	5	6	7	5	6
SYBR	PP2A	Col-0	23.34	23.42	0.206		SYBR	PP2A	Col-0	23.45	23.42	0.032		SYBR	PP2A	Col-0	23.26	23.28	0.052		SYBR	PP2A	Col-0	22.81	22.95	0.138			SYBR	PP2A	Col-0	22.82	22.84	0.014			SYBR	PP2A	Col-0	23.36	23.34	0.043		Root Lenght in mm	5.74806	14.781	24.5811	6.15758	12.5671
SYBR	PP2A	Col-0	23.66	23.42	0.206		SYBR	PP2A	Col-0	23.43	23.42	0.032		SYBR	PP2A	Col-0	23.24	23.28	0.052		SYBR	PP2A	Col-0	23.09	22.95	0.138			SYBR	PP2A	Col-0	22.85	22.84	0.014			SYBR	PP2A	Col-0	23.37	23.34	0.043			5.34064	13.2158	19.3438	8.60057	8.43866
SYBR	PP2A	koin-1	23.31	23.43	0.109		SYBR	PP2A	koin-1	23.35	23.46	0.115		SYBR	PP2A	koin-1	23.95	23.98	0.024		SYBR	PP2A	koin-2	23.6	23.48	0.136			SYBR	PP2A	koin-2	22.52	22.56	0.035			SYBR	PP2A	koin-2	23.26	23.28	0.019			7.39616	16.414	22.955	7.90255	11.0021
SYBR	PP2A	koin-1	23.52	23.43	0.109		SYBR	PP2A	koin-1	23.58	23.46	0.115		SYBR	PP2A	koin-1	23.98	23.98	0.024		SYBR	PP2A	koin-2	23.5	23.48	0.136			SYBR	PP2A	koin-2	22.57	22.56	0.035			SYBR	PP2A	koin-2	23.3	23.28	0.019			6.60201	14.3773	23.9439	7.15093	14.9042
SYBR	PP2A	koin-1	23.47	23.43	0.109		SYBR	PP2A	koin-1	23.44	23.46	0.115		SYBR	PP2A	koin-1	24	23.98	0.024		SYBR	PP2A	koin-2	23.33	23.48	0.136			SYBR	PP2A	koin-2	22.59	22.56	0.035			SYBR	PP2A	koin-2	23.28	23.28	0.019			6.81731	16.9175	22.4816	7.86894	11.6144
SYBR	KOIN.1	Col-0	25.98	26.04	0.164		SYBR	KOIN.1	Col-0	26.48	26.52	0.111		SYBR	KOIN.1	Col-0	26.43	26.3	0.162		SYBR	KOIN.1	Col-0	25.5	25.34	0.137			SYBR	KOIN.1	Col-0	25.6	25.6	0.058			SYBR	KOIN.1	Col-0	26.66	26.48	0.167			6.55533	13.0236	19.7238	4.55884	11.0054
SYBR	KOIN.1	Col-0	26.22	26.04	0.164		SYBR	KOIN.1	Col-0	26.64	26.52	0.111		SYBR	KOIN.1	Col-0	26.36	26.3	0.162		SYBR	KOIN.1	Col-0	25.27	25.34	0.137			SYBR	KOIN.1	Col-0	25.54	25.6	0.058			SYBR	KOIN.1	Col-0	26.46	26.48	0.167			7.18756	12.6223	17.1091	3.96299	14.6675
SYBR	KOIN.1	Col-0	25.91	26.04	0.164		SYBR	KOIN.1	Col-0	26.43	26.52	0.111		SYBR	KOIN.1	Col-0	26.12	26.3	0.162		SYBR	KOIN.1	Col-0	25.25	25.34	0.137			SYBR	KOIN.1	Col-0	25.65	25.6	0.058			SYBR	KOIN.1	Col-0	26.33	26.48	0.167			6.95222	14.2359	16.5525	7.62715	17.0942
SYBR	KOIN.1	koin-1	27.25	26.96	0.365		SYBR	KOIN.1	koin-1	26.16	26.33	0.26		SYBR	KOIN.1	koin-1	27.13	27.27	0.162		SYBR	KOIN.1	koin-2	26.6	26.66	0.115			SYBR	KOIN.1	koin-2	26.11	26.24	0.155			SYBR	KOIN.1	koin-2	26.95	27.04	0.081			5.75567	13.1551	20.1146	10.3732	15.2734
SYBR	KOIN.1	koin-1	27.08	26.96	0.365		SYBR	KOIN.1	koin-1	26.21	26.33	0.26		SYBR	KOIN.1	koin-1	27.24	27.27	0.162		SYBR	KOIN.1	koin-2	26.79	26.66	0.115			SYBR	KOIN.1	koin-2	26.41	26.24	0.155			SYBR	KOIN.1	koin-2	27.11	27.04	0.081			6.5717	10.4794	21.103	6.66532	13.7242
SYBR	KOIN.1	koin-1	26.55	26.96	0.365		SYBR	KOIN.1	koin-1	26.63	26.33	0.26		SYBR	KOIN.1	koin-1	27.45	27.27	0.162		SYBR	KOIN.1	koin-2	26.59	26.66	0.115			SYBR	KOIN.1	koin-2	26.2	26.24	0.155			SYBR	KOIN.1	koin-2	27.07	27.04	0.081			8.26188	14.2884	18.063	8.24985	12.5718
SYBR	KOIN.2	Col-0	26.52	26.41	0.096		SYBR	KOIN.2	Col-0	26.74	26.6	0.28		SYBR	KOIN.2	Col-0	26.01	26.19	0.173		SYBR	KOIN.2	Col-0	25.44	25.36	0.066			SYBR	KOIN.2	Col-0	25.67	25.83	0.165			SYBR	KOIN.2	Col-0	26.3	26.35	0.066			7.66005	13.4497	23.9113	9.96963	12.5837
SYBR	KOIN.2	Col-0	26.34	26.41	0.096		SYBR	KOIN.2	Col-0	26.78	26.6	0.28		SYBR	KOIN.2	Col-0	26.35	26.19	0.173		SYBR	KOIN.2	Col-0	25.32	25.36	0.066			SYBR	KOIN.2	Col-0	25.83	25.83	0.165			SYBR	KOIN.2	Col-0	26.42	26.35	0.066			6.21846	14.5231	21.1425	6.35301	16.3691
SYBR	KOIN.2	Col-0	26.38	26.41	0.096		SYBR	KOIN.2	Col-0	26.28	26.6	0.28		SYBR	KOIN.2	Col-0	26.21	26.19	0.173		SYBR	KOIN.2	Col-0	25.32	25.36	0.066			SYBR	KOIN.2	Col-0	26	25.83	0.165			SYBR	KOIN.2	Col-0	26.31	26.35	0.066			7.04369	10.1813	22.0577	4.40344	13.6378
SYBR	KOIN.2	koin-1	27.56	27.44	0.159		SYBR	KOIN.2	koin-1	27.02	27.14	0.104		SYBR	KOIN.2	koin-1	27.59	27.51	0.089		SYBR	KOIN.2	koin-2	27.24	27.01	0.202			SYBR	KOIN.2	koin-2	26.58	26.49	0.119			SYBR	KOIN.2	koin-2	27.43	27.37	0.239			6.71769	13.9661	20.7314	7.4706	15.8082
SYBR	KOIN.2	koin-1	27.5	27.44	0.159		SYBR	KOIN.2	koin-1	27.19	27.14	0.104		SYBR	KOIN.2	koin-1	27.52	27.51	0.089		SYBR	KOIN.2	koin-2	26.84	27.01	0.202			SYBR	KOIN.2	koin-2	26.35	26.49	0.119			SYBR	KOIN.2	koin-2	27.58	27.37	0.239			4.73669	16.3493	18.7469	7.36804	10.4666
SYBR	KOIN.2	koin-1	27.26	27.44	0.159		SYBR	KOIN.2	koin-1	27.22	27.14	0.104		SYBR	KOIN.2	koin-1	27.41	27.51	0.089		SYBR	KOIN.2	koin-2	26.96	27.01	0.202			SYBR	KOIN.2	koin-2	26.54	26.49	0.119			SYBR	KOIN.2	koin-2	27.11	27.37	0.239			6.15646	13.6307	24.4641	7.84203	15.1267
																																													6.1502	11.1952	19.6645	7.43414	12.1389
koin-1 Biolocial Rep 1 - Calculated expression relative (to Col-0) normalized (to PP2A)							koin-1 Biolocial Rep 2 - Calculated expression relative (to Col-0) normalized (to PP2A)							koin-1 Biolocial Rep 3 - Calculated expression relative (to Col-0) normalized (to PP2A)							koin-2 Biolocial Rep 1 - Calculated expression relative (to Col-0) normalized (to PP2A)								koin-2 Biolocial Rep 2 - Calculated expression relative (to Col-0) normalized (to PP2A)								koin-2 Biolocial Rep 3 - Calculated expression relative (to Col-0) normalized (to PP2A)								5.81107	11.571	23.8666	7.25825	12.6107
Target	Sample	Expression	Expression SD	Mean Cq	Cq SD		Target	Sample	Expression	Expression SD	Mean Cq	Cq SD		Target	Sample	Expression	Expression SD	Mean Cq	Cq SD		Target	Sample	Expression	Expression SD	Mean Cq	Cq SD			Target	Sample	Expression	Expression SD	Mean Cq	Cq SD			Target	Sample	Expression	Expression SD	Mean Cq	Cq SD			8.22034	10.8994	25.1019	9.87648	15.7248
KOIN.1	koin-1	0.54427	0.13789	26.96	0.36468		KOIN.1	Col-0	1	0.08204	26.13	0.11725		KOIN.1	koin-1	0.84106	0.09162	27.27	0.16204		KOIN.1	Col-0	1	0.13078	25.34	0.13705			KOIN.1	Col-0	1	0.03973	25.6	0.05802			KOIN.1	Col-0	1	0.11485	26.48	0.16705			7.00483	10.8581	22.5076	9.23443	15.0517
KOIN.1	Col-0	1	0.17688	26.04	0.16376		KOIN.1	koin-1	0.96638	0.15515	25.96	0.18972		KOIN.1	Col-0	1	0.1136	26.3	0.16247		KOIN.1	koin-2	0.59205	0.07093	26.66	0.1153			KOIN.1	koin-2	0.54131	0.0572	26.24	0.15485			KOIN.1	koin-2	0.65986	0.03667	27.04	0.08143			8.5023	12.2282	19.7541	9.25306	16.2108
KOIN.2	koin-1	0.5361	0.06551	27.44	0.15901		KOIN.2	Col-0	1	0.08511	26.01	0.1323		KOIN.2	koin-1	0.71517	0.04057	27.51	0.08856		KOIN.2	Col-0	1	0.10227	25.36	0.0663			KOIN.2	Col-0	1	0.10177	25.83	0.16514			KOIN.2	Col-0	1	0.05022	26.35	0.06645			6.6572	12.1501	19.9004	8.88371	17.2551
KOIN.2	Col-0	1	0.15144	26.41	0.09637		KOIN.2	koin-1	0.77145	0.09314	26.19	0.11181		KOIN.2	Col-0	1	0.11208	26.19	0.17342		KOIN.2	koin-2	0.51739	0.08	27.01	0.20244			KOIN.2	koin-2	0.55226	0.04247	26.49	0.11918			KOIN.2	koin-2	0.51071	0.07518	27.37	0.23904			6.44471	12.8613	17.3352	6.64864	11.5488
PP2A	koin-1	N/A	N/A	23.43	0.10859		PP2A	Col-0	N/A	N/A	23.12	0.03779		PP2A	koin-1	N/A	N/A	23.98	0.024		PP2A	Col-0	N/A	N/A	22.95	0.13849			PP2A	Col-0	N/A	N/A	22.84	0.0141			PP2A	Col-0	N/A	N/A	23.34	0.04327			8.17499	13.6786	18.1638	4.76596	14.3634
PP2A	Col-0	N/A	N/A	23.42	0.20578		PP2A	koin-1	N/A	N/A	22.9	0.14665		PP2A	Col-0	N/A	N/A	23.28	0.05197		PP2A	koin-2	N/A	N/A	23.48	0.1359			PP2A	koin-2	N/A	N/A	22.56	0.03518			PP2A	koin-2	N/A	N/A	23.28	0.01856			6.12459	12.3947	21.0019	6.91363	13.3931
																																													8.05325	13.5034	21.6191	7.87633	12.7184
																																													6.77462	13.4455	18.1893	9.65586	13.7107
koin-1 All Reps - Calculated expression relative (to Col-0) normalized (to PP2A) used to calculate SEM																					koin-2 All Reps - Calculated expression relative (to Col-0) normalized (to PP2A) used to calculate SEM																								7.38046	11.6228	23.9843	9.27667	10.3401
Target	Sample	Expression	Expression SEM	Mean Cq	Cq SEM																Target	Sample	Expression	Expression SEM	Mean Cq	Cq SEM																			5.40524	11.2591	21.4857	5.30013	16.8305
KOIN.1	koin-1	0.79631	0.0659	26.86	0.11911																KOIN.1	Col-0	1	0.0792	25.84	0.11735																			6.60139	12.3955	22.4667	7.77289	17.1542
KOIN.1	Col-0	1	0.09759	26.3	0.11308																KOIN.1	koin-2	0.61345	0.05467	26.65	0.06364																			7.92439	12.8108	23.6698	7.24404	17.3409
KOIN.2	koin-1	0.64914	0.02816	27.37	0.0588																KOIN.2	Col-0	1	0.06719	25.88	0.1072																			6.6064	11.7069	17.1668	7.82655	16.6696
KOIN.2	Col-0	1	0.10835	26.42	0.14456																KOIN.2	koin-2	0.52861	0.04965	26.99	0.08418																			8.28748	12.3125	17.2572	6.92568	15.6284
PP2A	koin-1	N/A	N/A	23.61	0.03556																PP2A	Col-0	N/A	N/A	23.08	0.02022																			8.25173	11.7974	17.8628	6.9586	18.2788
PP2A	Col-0	N/A	N/A	23.4	0.09186																PP2A	koin-2	N/A	N/A	23.15	0.11578																			5.81991	12.2181	17.0912	6.2187	17.7726
																																													6.50553	11.3656	18.7395	8.82064	13.7225
																						KOIN.1	KOIN.2																						7.01364	10.0206	18.5719	9.87087	14.5376
	KOIN.1	KOIN.2																			t-test p-value	0.00153938	4.734e-05																						6.08151	10.4776	16.2812	9.13264	11.4304
t-test p-value	0.00782814	1.61075e-07																																											6.26904	12.4364	18.2215	9.76909	17.5376
																																													6.23723	12.2742	27.0949	6.06492	15.3642
																																													6.86372	15.9682	23.605	10.6733	15.5182
																																													7.14668	15.2199	17.8406	9.8493	15.6459
																																													9.1827	12.5972	16.4215	12.6238	11.5112
																																													8.27104	14.9748	18.931	10.1311	12.5229
																																													6.99898	14.2173	17.4667	11.4513	10.1154
																																												Average	6.88015	12.9581	20.3976	7.96164	14.1196
																																												SD	0.957343	1.69472	2.79995	1.88929	2.41832
																																												Min	4.73669	10.0206	16.2812	3.96299	8.43866
																																												Max	9.1827	16.9175	27.0949	12.6238	18.2788
																																												Number of families	3
																																												Number of comparisons per family	3
																																												Alpha	0.05
																																												Tukey's multiple comparisons test	Mean Diff.	95.00% CI of diff.	Below threshold?	Summary	Adjusted P Value
																																												5 days post stratification
																																												Col-0 vs. koin-2	-0.7452	-1.491 to 0.0006803	No	ns	0.0503
																																												Col-0 vs. koin-1	-0.4143	-1.093 to 0.2645	No	ns	0.3169
																																												koin-2 vs. koin-1	0.3309	-0.5150 to 1.177	No	ns	0.6214
																																												6 days post stratification
																																												Col-0 vs. koin-2	-0.9471	-1.973 to 0.07896	No	ns	0.0766
																																												Col-0 vs. koin-1	-0.9381	-1.926 to 0.04969	No	ns	0.0662
[truncated: 14 more columns]

## Sheet: Supplemental Figure 2
	Supplemental Fig.2c												Supplemental Fig.2d												Supplemental Fig.2E
	Genotype	koin-1	koin-1 KOINp:KOIN-GFP #1	koin-1 KOINp:KOIN-GFP #4	koin-2	koin-2 KOINp:KOIN-GFP #2	koin-2 KOINp:KOIN-GFP-GFP #4								Genotype	koin-1	koin-1 KOINp:KOIN-GFP #1	koin-1 KOINp:KOIN-GFP #4	koin-2	koin-2 KOINp:KOIN-GFP #2	koin-2 KOINp:KOIN-GFP-GFP #4
	Normalized Cell division in cortex cells 250um from the QC, Col0=1	3.17647	1.58824	0.529412	3.17647	2.11765	0								Normalized Stele area, Col0=1	1.39987	0.920369	1.03145	1.41206	1.10058	1.20329
		5.29412	0.529412	1.05882	2.11765	2.11765	3.17647									1.27248	1.08687	1.0118	1.67672	0.985942	1.10067
		3.17647	1.05882	0	4.23529	0	2.11765									1.21059	0.959127	1.00322	1.59805	1.0976	0.996836
		4.23529	1.58824	0	8.47059	0	1.05882									1.23323	1.10604	1.09108	1.30333	0.847283	1.04829
		5.82353	1.58824	0.529412	5.29412	0	1.05882									1.27164	0.908808	0.979506	1.6213	0.989007	1.06421
		2.64706	1.05882	1.05882	4.23529	2.11765	1.05882									1.96125	0.957526	1.01032	1.27797	1.07883	1.22349
		2.64706	1.05882	0.529412	5.29412	2.11765	0									1.38441	1.06259	0.906459	1.81363	0.892587	1.14967
		4.23529	0	0	4.23529	1.05882	0									2.13478	1.10521	0.997348	1.24298	1.12849	1.27186
		1.58824	1.05882	1.58824	3.17647	2.11765	4.23529									1.53722	1.03938	0.92327	1.35805	0.989827	1.21051
		5.29412	2.11765	2.11765	5.29412	1.05882	1.05882									1.35505	1.02348	0.962299	1.53746	1.10026	1.13589
		2.64706	2.11765	1.58824	6.35294	1.05882	1.05882									1.38885	1.02137	1.08883	1.30098	1.12144	1.05092
		2.11765	1.58824	0.529412	9.52941	0	2.11765									1.25032	1.0909	1.08096	1.24932	0.993973	1.01386
		2.11765	1.05882	0	5.29412	0	0									1.39738	0.891863	0.944254	1.26482	0.905858	1.11438
		1.58824	1.58824	1.58824	5.29412	0	0									1.77553	0.819612	1.04636	1.33879	1.05916	1.00185
		3.17647	1.05882	2.11765	5.29412	0	1.05882									1.32559	0.965471	0.95321	1.54028	0.85552	0.856893
		6.35294	0	0.529412	3.17647	1.05882	1.05882								Average	1.45988	0.997241	1.00202	1.43572	1.00976	1.09618
		4.23529	2.64706	0	5.29412	3.17647	1.05882								SD	0.278738	0.0878483	0.0584661	0.181388	0.0979401	0.108422
		3.17647	1.58824	0	4.23529	0	0								Min	1.21059	0.819612	0.906459	1.24298	0.847283	0.856893
	Average	3.52941	1.29412	0.764706	5	1	1.11765								Max	2.13478	1.10604	1.09108	1.81363	1.12849	1.27186
	SD	1.4413	0.684806	0.753579	1.80879	1.05709	1.17526
	Min	1.58824	0	0	2.11765	0	0								Brown-Forsythe ANOVA test
	Max	6.35294	2.64706	2.11765	9.52941	3.17647	4.23529								F* (DFn, DFd)	30.67 (5.000, 38.62)
															P value	<0.0001
															P value summary	****
	Two-way ANOVA	Ordinary													Significant diff. among means (P < 0.05)?	Yes
	Alpha	0.05
															Dunnett's T3 multiple comparisons test	Mean Diff.	95.00% CI of diff.	Below threshold?	Summary	Adjusted P Value
	Source of Variation	% of total variation	P value	P value summary	Significant?										koin-1 vs. KOIN, koin-1 #1	0.4626	0.2150 to 0.7102	Yes	****	<0.0001	A-B
	Interaction	0.6091	0.6075	ns	No										koin-1 vs. KOIN, koin-1 #4	0.4579	0.2120 to 0.7037	Yes	****	<0.0001	A-C
	Row Factor	63.41	<0.0001	****	Yes										KOIN, koin-1 #1 vs. KOIN, koin-1 #4	-0.004783	-0.09062 to 0.08105	No	ns	>0.9999	B-C
	Column Factor	1.564	0.0026	**	Yes										koin-2 vs. KOIN,koin-2 #2	0.426	0.2568 to 0.5951	Yes	****	<0.0001	D-E
															koin-2 vs. KOIN,koin-2 #4	0.3395	0.1669 to 0.5122	Yes	****	<0.0001	D-F
															KOIN,koin-2 #2 vs. KOIN,koin-2 #4	-0.08642	-0.2036 to 0.03078	No	ns	0.1589	E-F
	Tukey's multiple comparisons test	Mean Diff.	95.00% CI of diff.	Below threshold?	Summary	Adjusted P Value
	Co														Raw data before normalization
	koin-1 vs. KOIN, koin-1 #1	2.235	0.9957 to 3.475	Yes	****	<0.0001									Genotype	Col-0 (koin-1)	koin-1	koin-1 KOINp:KOIN-GFP #1	koin-1 KOINp:KOIN-GFP #4	Genotype	Col-0 (koin-2)	koin-2	koin-2 KOINp:KOIN-GFP #2	koin-2 KOINp:KOIN-GFP-GFP #4
	koin-1 vs. KOIN, koin-1 #4	2.765	1.525 to 4.004	Yes	****	<0.0001									Stele area (um2)	1428.04	2053.68	1350.23	1513.2	Stele area (um2)	1335.24	1992.31	1552.82	1697.75
	koin-1 vs. koin-2	-1.471	-2.710 to -0.2309	Yes	**	0.0099										1541.08	1866.81	1594.5	1484.37		1509.23	2365.72	1391.09	1552.96
	koin-1 vs. KOIN,koin-2 #2	2.529	1.290 to 3.769	Yes	****	<0.0001										1315.98	1776.01	1407.09	1471.78		1349.21	2254.72	1548.63	1406.46
	koin-1 vs. KOIN,koin-2 #4	2.412	1.172 to 3.651	Yes	****	<0.0001										1343.88	1809.22	1622.62	1600.67		1496.65	1838.9	1195.45	1479.05
	KOIN, koin-1 #1 vs. KOIN, koin-1 #4	0.5294	-0.7102 to 1.769	No	ns	0.8224										1561.85	1865.57	1333.27	1436.99		1375.26	2287.52	1395.41	1501.52
	KOIN, koin-1 #1 vs. koin-2	-3.706	-4.946 to -2.466	Yes	****	<0.0001										1469.85	2877.26	1404.74	1482.2		1492.26	1803.11	1522.14	1726.24
	KOIN, koin-1 #1 vs. KOIN,koin-2 #2	0.2941	-0.9455 to 1.534	No	ns	0.9837										1650.24	2031.02	1558.88	1329.83		1315.36	2558.88	1259.37	1622.1
	KOIN, koin-1 #1 vs. KOIN,koin-2 #4	0.1765	-1.063 to 1.416	No	ns	0.9985										1087.26	3131.84	1621.41	1463.17		1376.25	1753.74	1592.22	1794.5
	KOIN, koin-1 #4 vs. koin-2	-4.235	-5.475 to -2.996	Yes	****	<0.0001										1664.69	2255.19	1524.82	1354.49		1349.21	1916.1	1396.57	1707.94
	KOIN, koin-1 #4 vs. KOIN,koin-2 #2	-0.2353	-1.475 to 1.004	No	ns	0.9941										1659.7	1987.94	1501.5	1411.75		1590.6	2169.24	1552.38	1602.66
	KOIN, koin-1 #4 vs. KOIN,koin-2 #4	-0.3529	-1.593 to 0.8867	No	ns	0.9638										1552.1	2037.53	1498.41	1597.38		1546.05	1835.58	1582.26	1482.77
	koin-2 vs. KOIN,koin-2 #2	4	2.760 to 5.240	Yes	****	<0.0001										1302.08	1834.28	1600.41	1585.83		1224.17	1762.69	1402.42	1430.47
	koin-2 vs. KOIN,koin-2 #4	3.882	2.643 to 5.122	Yes	****	<0.0001										1451.05	2050.03	1308.41	1385.27		1397.41	1784.56	1278.09	1572.3
	KOIN,koin-2 #2 vs. KOIN,koin-2 #4	-0.1176	-1.357 to 1.122	No	ns	0.9998										1552.02	2604.8	1202.42	1535.07		1412.52	1888.93	1494.39	1413.53
																1426.02	1944.71	1416.4	1398.41		1394.41	2173.21	1207.07	1209.01
	En															1467.06	2141.73	1463.01	1470.03		1410.92	2025.68	1424.69	1546.62
	koin-1 vs. KOIN, koin-1 #1	3.241	2.002 to 4.481	Yes	****	<0.0001
	koin-1 vs. KOIN, koin-1 #4	3.172	1.933 to 4.412	Yes	****	<0.0001
	koin-1 vs. koin-2	-1.446	-2.686 to -0.2068	Yes	*	0.0119
	koin-1 vs. KOIN,koin-2 #2	2.934	1.694 to 4.173	Yes	****	<0.0001
	koin-1 vs. KOIN,koin-2 #4	2.869	1.630 to 4.109	Yes	****	<0.0001
	KOIN, koin-1 #1 vs. KOIN, koin-1 #4	-0.06897	-1.309 to 1.171	No	ns	>0.9999
	KOIN, koin-1 #1 vs. koin-2	-4.688	-5.927 to -3.448	Yes	****	<0.0001
	KOIN, koin-1 #1 vs. KOIN,koin-2 #2	-0.3077	-1.547 to 0.9319	No	ns	0.9801
	KOIN, koin-1 #1 vs. KOIN,koin-2 #4	-0.3721	-1.612 to 0.8676	No	ns	0.9547
	KOIN, koin-1 #4 vs. koin-2	-4.619	-5.859 to -3.379	Yes	****	<0.0001
	KOIN, koin-1 #4 vs. KOIN,koin-2 #2	-0.2388	-1.478 to 1.001	No	ns	0.9937
	KOIN, koin-1 #4 vs. KOIN,koin-2 #4	-0.3031	-1.543 to 0.9366	No	ns	0.9814
	koin-2 vs. KOIN,koin-2 #2	4.38	3.140 to 5.620	Yes	****	<0.0001
	koin-2 vs. KOIN,koin-2 #4	4.316	3.076 to 5.555	Yes	****	<0.0001
	KOIN,koin-2 #2 vs. KOIN,koin-2 #4	-0.06433	-1.304 to 1.175	No	ns	>0.9999
	Raw data before normalization
		Col-0 (koin-1)	koin-1	koin-1 KOINp:KOIN-GFP #1	koin-1 KOINp:KOIN-GFP #4	Genotype	Col-0 (koin-2)	koin-2	koin-2 KOINp:KOIN-GFP #2	koin-2 KOINp:KOIN-GFP-GFP #4
	Cell division in cortex cells 250um from the QC	2	6	3	1	Cell division in cortex cells 250um from the QC	1	3	2	0
		2	10	1	2		2	2	2	3
		2	6	2	0		0	4	0	2
		4	8	3	0		0	8	0	1
		1	11	3	1		0	5	0	1
		0	5	2	2		2	4	2	1
		6	5	2	1		1	5	2	0
		0	8	0	0		0	4	1	0
		1	3	2	3		2	3	2	4
		3	10	4	4		1	5	1	1
		4	5	4	3		0	6	1	1
		3	4	3	1		3	9	0	2
		1	4	2	0		2	5	0	0
		1	3	3	3		0	5	0	0
		1	6	2	4		2	5	0	1
		0	12	0	1		1	3	1	1
		1	8	5	0		0	5	3	1
		2	6	3	0		0	4	0	0
		1.88889	6.66667	2.44444	1.44444		0.944444	4.72222	0.944444	1.05556

## Sheet: Supplemental Figure 3
Supplementary Figure 3d		Normalized T-junction lenght											Normalized cortex cell number											Normalized stele area										Supplementary Figure 3e										Supplementary Figure 4f
		Genotype	koin-1	SCRp:KOIN-mCh, koin-1 #2 (T2-2 T3-4)	SCRp:KOIN-mCh, koin-1 #3 (T2-3 T3-3)	SCRp:KOIN-mCh, koin-1 #2 (T2-2 T3-4)	SCRp:58300jxKdel-mSC, koin-1 T2-12 T3-1						Genotype	koin-1	SCRp:KOIN-mCh, koin-1 #2 (T2-2 T3-4)	SCRp:KOIN-mCh, koin-1 #3 (T2-3 T3-3)	SCRp:KOIN-mCh, koin-1 #2 (T2-2 T3-4)	koin-1 SCR-58300jxKdel-mSC T2-12 t3-1						Genotype	koin-1	SCRp:KOIN-mCh, koin-1 #2 (T2-2 T3-4)	SCRp:KOIN-mCh, koin-1 #3 (T2-3 T3-3)	SCRp:KOIN-mCh, koin-1 #2 (T2-2 T3-4)	koin-1 SCR-58300jxKdel-mSC T2-12 t3-1					Genotype	koin-1		SCRp:KOIN-mCh, koin-1 #2 (T2-2 T3-4)		SCRp:KOIN-mCh, koin-1 #3 (T2-3 T3-3)					Genotype	koin-1		koin-1 SCR-58300jxKdel-mSC T2-12 t3-1		koin-1 SCR-58300jxKdel-mSC T2-8 t3-1
		Normalized T-Junction lenght, Col-0=1	1.85552	1.30686	1.01994	1.96897	1.74578						Normalized cortex cell number, Col-0=1	1.25581	1	1.02326	1.38053	1.48673						Normalized Stele Area, Col-0=1	1.55867	0.963835	0.936838	1.22682	1.35537					Cell type	co	en	co	en	co	en				Cell type	Co	En	Co	En	Co
			1.97774	0.852887	1.0707	2.1796	2.25358							1.30233	0.976744	0.953488	1.48673	1.22124							1.29797	1.07588	0.753744	1.40384	1.27383					Number of actively dividing cells	2.8125	2.64706	0	1.32353	0	0				Number of actively dividing cells	4.09091	6	12.2727	5	13.6364
			1.65834	1.28677	1.03083	2.17468	1.76735							1.2093	1	1.13953	1.38053	1.27434							1.29603	0.850041	0.896565	1.41746	1.10757						1.40625	2.20588	0.9375	0.882353	0	0.441176					4.09091	5	9.54545	10	5.45455
			2.25698	1.21624	1.21515	1.78065	2.13371							1.25581	1.09302	1.02326	1.43363	1.40708							1.29315	0.933686	0.950456	1.36782	1.15743						5.15625	1.76471	0	0.882353	1.875	1.32353					6.81818	8	9.54545	5	8.18182
			1.70643	0.956914	0.959136	2.09317	2.11364							1.18605	0.953488	1.11628	1.35398	1.19469							1.21513	1.04296	0.780801	1.2646	1.1728						2.34375	2.64706	0.46875	0.882353	1.875	0.882353					2.72727	3	6.81818	8	10.9091
			2.27292	0.855781	0.971213	1.72937	1.744							1.37209	1.06977	1	1.27434	1.19469							1.4978	0.729611	0.877865	1.19586	1.35949						3.75	4.85294	0.9375	1.32353	2.34375	1.32353					2.72727	3	6.81818	8	5.45455
			1.8232	1.13659	1.0242	2.16579	1.83416							1.25581	0.883721	0.860465	1.38053	1.30088							1.29169	0.72903	0.956816	1.11987	1.17346						1.875	3.08824	0	2.20588	1.875	1.32353					5.45455	7	10.9091	3	9.54545
			1.79177	1.13759	0.858518	1.89143	2.15627							1.34884	1.13953	0.906977	1.40708	1.24779							1.24743	0.787724	1.08664	1.22991	1.38081						2.8125	2.20588	0.9375	1.76471	2.8125	0.882353					6.81818	8	6.81818	9	5.45455
			1.6643	1.13256	1.22741	2.04803	1.68599							1.23256	0.906977	0.930233	1.30088	1.40708							1.5509	0.94171	0.920089	1.18685	1.34734						1.875	2.64706	0	1.32353	0	0					6.81818	5	6.81818	7	6.81818
			1.76184	0.962752	1.51147	2.01492	2.1527							1.2093	1.11628	0.930233	1.38053	1.0354							1.19332	1.03249	1.09382	1.35889	1.57935						4.21875	2.20588	0.9375	0.882353	1.875	2.20588					8.18182	8	5.45455	9	5.45455
			1.89471	1.25269	1.00877	2.19762	1.87426							1.25581	0.930233	0.906977	1.27434	1.24779						Average											2.8125	3.08824	0	1.32353	2.34375	2.64706					6.81818	8	6.81818	5	6.81818
			1.8205	1.24676	1.01688	1.85216	2.11018							1.2093	1	1.02326	1.40708	1.11504						SD											5.15625	6.61765	1.875	0.882353	1.40625	1.76471					13.6364	5	5.45455	14	4.09091
			1.93062	0.832173	0.652653	1.85006	2.17663							1.09302	0.883721	1.06977	1.30088	1.27434						Min											3.75	7.05882	1.40625	0.882353	2.34375	2.20588					10.9091	10	9.54545	11	4.09091
			1.86082	0.925638	0.859635	2.14314	2.3369							1.37209	0.930233	1.04651	1.43363	1.22124						Max											2.8125	4.41176	1.40625	1.32353	0.9375	2.20588					6.81818	8	12.2727	7	8.18182
			2.04386	1.11044	0.897094	2.05799	1.80364							1.16279	1.11628	0.837209	1.35398	1.59292																	4.6875	7.5	0	0.441176	0.9375	3.08824					13.6364	14	10.9091	11	5.45455
			2.05483	1.03331	1.09187	1.83251	2.1228							1.39535	0.906977	0.860465	1.35398	1.40708																	2.34375	2.20588	0	1.32353	0.46875	0.882353					15	1	6.81818	8	4.09091
			1.79856	1.02279	0.78793	1.82722	2.15097							1.53488	1.13953	0.976744	1.32743	1.43363						Brown-Forsythe ANOVA test											2.34375	1.32353	1.875	0.441176	0	0.441176					8.18182	14	8.18182	9	5.45455
			2.28124	1.10354	1.138	2.02805	2.24119							1.27907	0.953488	1.04651	1.40708	1.59292						F* (DFn, DFd)	26.20 (4.000, 46.84)										3.75	6.17647	0	0.441176	0	0					6.81818	16	6.81818	8	8.18182
			1.80496	0.879563	1.17274	1.84128	1.69199						Average	1.2739	1	0.98062	1.36873	1.31416						P value	<0.0001										3.75	5.29412	0.9375	0	0.46875	0.882353					10.9091	14	5.45455	8	8.18182
			1.65405	0.943626	1.0373	2.24153	1.8339						SD	0.102013	0.0902458	0.0881955	0.0577519	0.153527						P value summary	****										3.28125	4.85294	1.40625	0.882353	0.9375	0.441176					5.45455	6	12.2727	4	10.9091
		Average	1.89566	1.05977	1.02757	1.99591	1.99648						Min	1.09302	0.883721	0.837209	1.27434	1.0354						Significant diff. among means (P < 0.05)?	Yes										2.8125	6.17647	0.9375	0	0.46875	2.20588					12.2727	5	12.2727	11	5.45455
		SD	0.197475	0.154446	0.181926	0.159721	0.21554						Max	1.53488	1.13953	1.13953	1.48673	1.59292																											6.81818	11	5.45455	10	8.18182
		Min	1.65405	0.832173	0.652653	1.72937	1.68599																	Dunnett's T3 multiple comparisons test	Mean Diff.	95.00% CI of diff.	Below threshold?	Summary	Adjusted P Value					Two-way ANOVA	Ordinary
		Max	2.28124	1.30686	1.51147	2.24153	2.3369						ANOVA summary				Data summary							koin-1 vs. SCRp:KOIN-mCh, koin-1 #2	0.2607	0.1193 to 0.4021	Yes	****	<0.0001	A-B				Alpha	0.05									Two-way ANOVA	Ordinary
													F	57.26			Number of treatments (columns)	5						koin-1 vs. SCRp:KOIN-mCh, koin-1 #3	0.3808	0.2465 to 0.5150	Yes	****	<0.0001	A-C														Alpha	0.05
		ANOVA summary				Data summary							P value	<0.0001			Number of values (total)	99						koin-1 vs. SCRp:KOINΔJxK-mSC, koin-1 #6	0.07147	-0.08019 to 0.2231	No	ns	0.6764	A-D				Source of Variation	% of total variation	P value	P value summary	Significant?
		F	152			Number of treatments (columns)	5						P value summary	****										koin-1 vs. SCRp:KOINΔJxK-mSC, koin-1 #12	0.08322	-0.06488 to 0.2313	No	ns	0.4557	A-E				Interaction	1.296	0.2428	ns	No						Source of Variation	% of total variation	P value	P value summary	Significant?
		P value	<0.0001			Number of values (total)	100		5				Significant diff. among means (P < 0.05)?	Yes										SCRp:KOIN-mCh, koin-1 #2 vs. SCRp:KOIN-mCh, koin-1 #3	0.1201	-0.01452 to 0.2547	No	ns	0.0554	B-C				Row Factor	53.45	<0.0001	****	Yes						Interaction	1.376	0.2484	ns	No
		P value summary	****						20				R squared	0.709										SCRp:KOIN-mCh, koin-1 #2 vs. SCRp:KOINΔJxK-mSC, koin-1 #6	-0.1892	-0.3412 to -0.03724	Yes	**	0.0037	B-D				Column Factor	1.493	0.029	*	Yes						Row Factor	45.76	<0.0001	****	Yes
		Significant diff. among means (P < 0.05)?	Yes						100															SCRp:KOIN-mCh, koin-1 #2 vs. SCRp:KOINΔJxK-mSC, koin-1 #12	-0.1775	-0.3259 to -0.02905	Yes	**	0.0055	B-E														Column Factor	5.313	<0.0001	****	Yes
		R squared	0.8648										Brown-Forsythe test											SCRp:KOIN-mCh, koin-1 #3 vs. SCRp:KOINΔJxK-mSC, koin-1 #6	-0.3093	-0.4548 to -0.1638	Yes	****	<0.0001	C-D				Tukey's multiple comparisons test	Predicted (LS) mean diff.	95.00% CI of diff.	Below threshold?	Summary	Adjusted P Value
													F (DFn	DFd)	2.858 (4	94)								SCRp:KOIN-mCh, koin-1 #3 vs. SCRp:KOINΔJxK-mSC, koin-1 #12	-0.2976	-0.4393 to -0.1559	Yes	****	<0.0001	C-E														Tukey's multiple comparisons test	Predicted (LS) mean diff.	95.00% CI of diff.	Below threshold?	Summary	Adjusted P Value
		Brown-Forsythe test											P value	0.0277										SCRp:KOINΔJxK-mSC, koin-1 #6 vs. SCRp:KOINΔJxK-mSC, koin-1 #12	0.01175	-0.1463 to 0.1698	No	ns	>0.9999	D-E				Co
		F (DFn	DFd)	0.8462 (4	95)								P value summary	*																				Col-0 vs. koin-1	-4.667	-6.735 to -2.598	Yes	****	<0.0001					Co
		P value	0.4994										Are SDs significantly different (P < 0.05)?	Yes																				Col-0 vs. KOIN, koin-1 #2	0.6333	-1.435 to 2.702	No	ns	0.8562					Col-0 vs. koin-1	-5.067	-7.274 to -2.859	Yes	****	<0.0001
		P value summary	ns																					Raw data before normalization										Col-0 vs. KOIN, koin-1 #3	-0.3167	-2.385 to 1.752	No	ns	0.9786					Col-0 vs. KOINΔJxKD, koin-1 #6	-4.467	-6.674 to -2.259	Yes	****	<0.0001
		Are SDs significantly different (P < 0.05)?	No										Bartlett's test											Genotype	Col-0	koin-1	SCRp:KOIN-mCh, koin-1 #2 (T2-2 T3-4)	SCRp:KOIN-mCh, koin-1 #3 (T2-3 T3-3)	Genotype	Col-0	SCRp:KOIN-mCh, koin-1 #2 (T2-2 T3-4)	SCRp:58300jxKdel-mSC, koin-1 T2-12 t3-1		koin-1 vs. KOIN, koin-1 #2	5.3	3.385 to 7.215	Yes	****	<0.0001					Col-0 vs. KOINΔJxKD, koin-1 #12	-5.567	-7.774 to -3.359	Yes	****	<0.0001
													Bartlett's statistic (corrected)	15.56										Stele area (um2)	1.75649	2.39929	1.48365	1.44209		1.65323	1.80333	1.99229		koin-1 vs. KOIN, koin-1 #3	4.35	2.435 to 6.265	Yes	****	<0.0001					koin-1 vs. KOINΔJxKD, koin-1 #6	0.6	-1.444 to 2.644	No	ns	0.8708
		Bartlett's test											P value	0.0037											1.46961	1.998	1.65612	1.16025		1.47404	2.06353	1.87243		KOIN, koin-1 #2 vs. KOIN, koin-1 #3	-0.95	-2.865 to 0.9650	No	ns	0.571					koin-1 vs. KOINΔJxKD, koin-1 #12	-0.5	-2.544 to 1.544	No	ns	0.9202
		Bartlett's statistic (corrected)	2.933										P value summary	**											1.79206	1.99501	1.30849	1.3801		1.59188	2.08355	1.62804												KOINΔJxKD, koin-1 #6 vs. KOINΔJxKD, koin-1 #12	-1.1	-3.144 to 0.9437	No	ns	0.5019
		P value	0.5691										Are SDs significantly different (P < 0.05)?	Yes											1.64321	1.99057	1.43724	1.46306		1.55282	2.01059	1.70133		En
		P value summary	ns																						1.76557	1.87048	1.60545	1.2019		1.39109	1.85886	1.72393		Col-0 vs. koin-1	-6.683	-8.752 to -4.615	Yes	****	<0.0001					En
		Are SDs significantly different (P < 0.05)?	No										ANOVA table	SS	DF	MS	F (DFn	DFd)	P value						1.23293	2.30559	1.1231	1.35132		1.54863	1.75782	1.99833		Col-0 vs. KOIN, koin-1 #2	0.06667	-2.002 to 2.135	No	ns	0.9998					Col-0 vs. koin-1	-6.7	-8.907 to -4.493	Yes	****	<0.0001
													Treatment (between columns)	2.498	4	0.6246	F (4	94) = 57.26	P<0.0001						1.36278	1.98833	1.12221	1.47285		1.19545	1.64612	1.72489		Col-0 vs. KOIN, koin-1 #3	-0.5833	-2.652 to 1.485	No	ns	0.8836					Col-0 vs. KOINΔJxKD, koin-1 #6	-6.9	-9.107 to -4.693	Yes	****	<0.0001
		ANOVA table	SS	DF	MS	F (DFn	DFd)	P value					Residual (within columns)	1.025	94	0.01091									1.52979	1.9202	1.21256	1.67269		1.57607	1.80786	2.02969		koin-1 vs. KOIN, koin-1 #2	6.75	4.835 to 8.665	Yes	****	<0.0001					Col-0 vs. KOINΔJxKD, koin-1 #12	-7	-9.207 to -4.793	Yes	****	<0.0001
		Treatment (between columns)	20.42	4	5.104	F (4	95) = 152.0	P<0.0001					Total	3.524	98										1.47067	2.38733	1.44959	1.41631		1.4379	1.74458	1.98048		koin-1 vs. KOIN, koin-1 #3	6.1	4.185 to 8.015	Yes	****	<0.0001					koin-1 vs. KOINΔJxKD, koin-1 #6	-0.2	-2.244 to 1.844	No	ns	0.9942
		Residual (within columns)	3.19	95	0.03358																				1.3701	1.83691	1.58933	1.68374		1.27809	1.99745	2.32152		KOIN, koin-1 #2 vs. KOIN, koin-1 #3	-0.65	-2.565 to 1.265	No	ns	0.814					koin-1 vs. KOINΔJxKD, koin-1 #12	-0.3	-2.344 to 1.744	No	ns	0.981
		Total	23.61	99									Dunnett's multiple comparisons test	Mean Diff.	95.00% CI of diff.	Below threshold?	Summary	Adjusted P Value	A-?																									KOINΔJxKD, koin-1 #6 vs. KOINΔJxKD, koin-1 #12	-0.1	-2.144 to 1.944	No	ns	0.9993
													koin-1 vs. SCRp:KOIN-mCh	koin-1 #2	0.2725	0.1923 to 0.3527	Yes	****	<0.0001	B					1.53932					1.46992
		Dunnett's multiple comparisons test	Mean Diff.	95.00% CI of diff.	Below threshold?	Summary	Adjusted P Value	A-?					koin-1 vs. SCRp:KOIN-mCh	koin-1 #3	0.2952	0.2150 to 0.3754	Yes	****	<0.0001	C
		koin-1 vs. SCRp:KOIN-mCh	koin-1 #2	0.8359	0.6920 to 0.9798	Yes	****	<0.0001	B				koin-1 vs. SCRp:KOINΔJxK-mSC	koin-1 #12	-0.07977	-0.1633 to 0.003716	No	ns	0.0655	D														Raw data before normalization										Raw data before normalization
		koin-1 vs. SCRp:KOIN-mCh	koin-1 #3	0.8681	0.7242 to 1.012	Yes	****	<0.0001	C				koin-1 vs. SCRp:KOINΔJxK-mSC	koin-1 #6	-0.0252	-0.1087 to 0.05829	No	ns	0.8704	E														Genotype	Col-0		koin-1		SCRp:KOIN-mCh, koin-1 #2 (T2-2 T3-4)		SCRp:KOIN-mCh, koin-1 #3 (T2-3 T3-3)			Genotype	Col-0			koin-1
		koin-1 vs. SCRp:KOINΔJxK-mSC	koin-1 #12	-0.1002	-0.2442 to 0.04368	No	ns	0.253	D																									Cell division in cortex cells 250um from the QC	Co	En	co	en	co	en	co	en		Cell type	Co	En		Co	En
		koin-1 vs. SCRp:KOINΔJxK-mSC	koin-1 #6	-0.1008	-0.2448 to 0.04311	No	ns	0.2485	E																										2	1	6	6	0	3	0	0		Number of actively dividing cells	0	0		3	6
													Raw data before normalization																						1	0	3	5	2	2	0	1			0	1		3	5
		Raw data before normalization											Genotype	Col-0	koin-1	SCRp:KOIN-mCh, koin-1 #2 (T2-2 T3-4)	SCRp:KOIN-mCh, koin-1 #3 (T2-3 T3-3)	Genotype	Col-0	SCRp:KOIN-mCh, koin-1 #2 (T2-2 T3-4)	SCRp:58300jxKdel-mSC, koin-1 T2-12 T3-1														1	0	11	4	0	2	4	3			2	1		5	8
		Genotype	Col-0	koin-1	SCRp:KOIN-mCh, koin-1 #2 (T2-2 T3-4)	SCRp:KOIN-mCh, koin-1 #3 (T2-3 T3-3)	Genotype	Col-0	SCRp:KOIN-mCh, koin-1 #2 (T2-2 T3-4)	SCRp:58300jxKdel-mSC, koin-1 T2-12 T3-1			Normalized T-Junction lenght, Col-0=1	35	56	42	41	Normalized T-Junction lenght, Col-0=1	36	52	56														2	3	5	6	1	2	4	2			0	1		2	3
		Normalized T-Junction lenght, Col-0=1	135.318	278.986	183.972	143.58	Normalized T-Junction lenght, Col-0=1	184.504	331.064	293.536				43	52	43	49		37	56	46														3	4	8	11	2	3	5	3			1	0		2	3
			124.078	297.754	120.064	150.726		147.557	366.48	378.919				38	54	47	44		40	52	48														3	1	4	7	0	5	4	3			0	0		4	7
			125.073	323.975	181.143	145.113		145.804	365.652	297.163				44	51	41	48		42	54	53														3	2	6	5	2	4	6	2			1	2		5	8
			159.811	348.286	171.214	171.061		195.097	299.399	358.764				46	59	46	43		35	51	45														2	5	4	6	0	3	0	0			0	2		5	5
			116.541	218.752	134.708	135.021		167.03	351.946	355.389				38	54	38	37		38	48	45														4	4	9	5	2	2	4	5			0	0		6	8
			176.984	266.62	120.471	136.721		183.18	290.778	293.237				47	58	49	39		39	52	49														0	3	6	7	0	3	5	6			0	0		5	8
			126.033	290.849	160.001	144.18		147.405	364.158	308.397				45	53	39	40		36	53	47														3	0	11	15	4	2	3	4			1	1		10	5
			153.805	292.045	160.143	120.856		194.879	318.026	362.557				48	52	48	40		35	49	53														3	5	8	16	3	2	5	5			1	1		8	10
			154.592	280.353	159.434	172.787		141.857	344.358	283.483				39	54	40	39		35	52	39														0	1	6	10	3	3	2	5			0	0		5	8
			139.741	366.926	135.53	212.775		198.366	338.791	361.956				36	52	43	44		37	48	47														3	2	10	17	0	1	2	7			3	3		10	14
			147.434	355.769	176.346	142.009		159.775	369.51	315.139				47	47	38	46		45	53	42														2	3	5	5	0	3	1	2			2	3		11	1
			135.318	318.72	175.511	143.15		167.142	311.424	354.808				45	59	40	45		36	49	48																5	3	4	1	0	1						6	14
			155.349	335.497	117.148	91.8762		140.933	311.07	365.979				42	50	48	36		37	54	46																8	14	0	1	0	0						5	16
			174.967	279.952	130.305	121.014		182.615	360.349	392.927				47	60	39	37		35	51	60																8	12	2	0	1	2						8	14
			123.673	302.813	156.32	126.287		143.309	346.032	303.265				48	66	49	42		40	51	53																7	11	3	2	2	1						4	6
			116.144	297.287	145.462	153.706		141.424	308.12	356.929				45	55	41	45		34	50	54																6	14	2	0	1	5						9	5
			127.169	285.282	143.981	110.92		180.095	307.23	361.665				41	54	43	44		41	53	60																											5	11
			150.17	317.566	155.349	160.2		196.51	340.998	376.835			Average	43	54.7778	43	42.1667	Average	37.6667	51.5556	49.5
			153.03	298.682	123.819	165.091		180.095	309.594	284.493			SD	4.22875	4.38655	3.88057	3.79241	SD	2.95057	2.17532	5.78283
			120.235	347.01	132.837	146.024		165.235	376.893	308.353			Min	35	47	38	36	Min	34	48	39
		Average	140.773	305.156	149.188	144.655	Average	168.141	335.593	335.69			Max	48	66	49	49	Max	45	56	60
		SD	18.631	35.1115	21.7419	25.6104	SD	20.9561	26.8555	36.241
		Min	116.144	218.752	117.148	91.8762	Min	140.933	290.778	283.483
		Max	176.984	366.926	183.972	212.775	Max	198.366	376.893	392.927
[truncated: 1 more columns]

## Sheet: Supplemental Figure 5
Supplemental Figure 5P
Genotype	SCR:IRK-GFP, pub4-1
Condition	Control	5h BFA	24h BFA
	0	2	2
	0	2	2
	0	3	2
	0	0	4
	1	1	5
	0	0	4
	0	1	3
	0	1	4
	0	1	3
	0	2	3
	1	3	2
	0	2	1
	0	2	6
	0	0	3
	0	0	3
	0	1	2
	0	0	4
	0	2	2
	0	1	1
	0	1	4
	0	1	4
	0	1	2
	0	1	4
	0	0	4
	0	1	3
ANOVA summary
F	72.86
P value	<0.0001
P value summary	****
Significant diff. among means (P < 0.05)?	Yes
R squared	0.6693
Tukey's multiple comparisons test	Mean Diff.	95.00% CI of diff.	Below threshold?	Summary	Adjusted P Value
Control vs. 5h BFA	-1.08	-1.682 to -0.4775	Yes	***	0.0002	A-B
Control vs. 24h BFA	-3	-3.602 to -2.398	Yes	****	<0.0001	A-C
5h BFA vs. 24h BFA	-1.92	-2.522 to -1.318	Yes	****	<0.0001	B-C

## Sheet: Supplemental Figure 6
Supplemental Figure 6
	time (h)	KOIN					IRK					PIN3							PIN1					NIP5;1
	pre-bleach	1	1	1	1	1	1	1	1	1	1	1	1	1	1	1	1	1	1	1	1	1	1	1	1	1	1	1	1
	0	0	0	0	0	0	0	0	0	0	0	0	0	0	0	0	0	0	0	0	0	0	0	0	0	0	0	0	0
	1	0.128049	0.044111	0.01342	0.0209114	0.035468	0.058078	0.069972	0.14548	0.012164	0.094572	0.092316	0.096	0.128804	0.115304	0.120104	0.125105	0.096427	0.14667	0.125659	0.255365	0.209483	0.199561	0.088171	0.108132	0.089282	0.087568	0.062782	0.088871
	2	0.018713	0.032511	0.076771	0.107272	0.066514	0.104418	0.088136	0.060109	0.064249	0.086984	0.168504	0.154062	0.181284	0.181172	0.171666	0.228941	0.179136	0.34085	0.256122	0.32234	0.296524	0.352895	0.208348	0.320107	0.380236	0.299378	0.176585	0.263715
	3	0.03355	0.031318	0.145893	0.107282	0.021456	0.104418	0.125077	0.069079	0.033614	0.070626	0.214872	0.203401	0.17441	0.16158	0.194453	0.252106	0.23103	0.374751	0.399327	0.48408	0.49671	0.518456	0.431153	0.364992	0.478204	0.464508	0.377412	0.468278

## Sheet: Supplementary Figure 7
	Supplementary Figure 7e							Supplementary Figure 7g
			KOIN		IRK				KOIN			IRK
			3h	6h	3h	6h			30 min	60 min	120 min	30 min	60 min	120 min
		Fluorescenece intensity % ES2 treatments	75.8347	32.6896	91.6958	14.2746		Fluorescenece intensity % Wm reatments	33.2714	43.4597	16.4094	35.6089	33.4144	33.4289
			105.191	47.6755	84.4847	15.0084			35.0489	41.0253	15.2364	27.2721	41.5517	36.6086
			62.0103	42.6247	76.2498	46.1729			71.6619	31.4971	10.8683	36.2103	36.7196	29.2803
			107.011	27.773	91.7905	25.6869			86.6651	42.8976	26.3624	48.0369	47.3075	22.1166
			61.1584	50.0917	59.2218	19.9004			48.0803	44.7968	11.7239	50.3432	50.7341	24.4496
			105.541	34.4686	82.9564	21.8113			38.8543	48.3109	10.282	47.6199	52.0568	39.3693
			84.4165	45.419	73.7166	20.7835			62.0537	22.7018	13.3984	66.9966	26.7404	16.5153
			89.9497	53.998	91.9334	36.9414			56.5726	24.1101	26.4735	73.401	26.4108	31.4243
			101.54	23.2938	84.4389	7.1137			32.996	28.3689	45.3857	30.4724	30.7072	35.679
			103.73	27.634	89.3718	8.14874			41.4236	31.3733	30.0025	70.6573	39.0321	22.0864
			80.9177	28.8378	92.6281	23.1277			30.345	26.9313	34.0044	31.9361	47.2846	21.6955
			75.1099	25.3357	81.5268	16.0391			30.5953	53.3281	16.2191	36.7326	46.5248	23.6959
	Two-way RM ANOVA	Matching: Stacked						Two-way RM ANOVA	Matching: Stacked
	Alpha	0.05						Assume sphericity?	No
								Alpha	0.05
	Source of Variation	% of total variation	P value	P value summary	Significant?			Source of Variation	% of total variation	P value	P value summary	Significant?	Geisser-Greenhouse's epsilon
	Row Factor x Column Factor	0.7805	0.1777	ns	No			Row Factor x Column Factor	1.058	0.6399	ns	No
	Row Factor	82.01	<0.0001	****	Yes			Row Factor	35.33	<0.0001	****	Yes	0.8589
	Column Factor	2.504	0.0056	**	Yes			Column Factor	0.9504	0.1829	ns	No
	Subject	5.844	0.8316	ns	No			Subject	11.06	0.9825	ns	No
								Tukey's multiple comparisons test	Mean Diff.	95.00% CI of diff.	Below threshold?	Summary	Adjusted P Value
	Šídák's multiple comparisons test	Mean Diff.	95.00% CI of diff.	Below threshold?	Summary	Adjusted P Value
								KOIN
	3h - 6h							30 vs. 60	10.73	-6.924 to 28.39	No	ns	0.27
	KOIN	51.05	37.60 to 64.50	Yes	****	<0.0001		30 vs. 120	25.93	7.947 to 43.92	Yes	**	0.0065
	IRK	62.08	48.64 to 75.53	Yes	****	<0.0001		60 vs. 120	15.2	0.9560 to 29.45	Yes	*	0.0367
								IRK
								30 vs. 60	6.4	-10.05 to 22.85	No	ns	0.5622
								30 vs. 120	18.24	2.427 to 34.06	Yes	*	0.0246
								60 vs. 120	11.84	2.739 to 20.95	Yes	*	0.0124
								Raw data before normalization
	KOIN			IRK					KOIN				IRK
	Control	3h	6h	Control	3h	6h			Control	30 min	60 min	120 min	Control	30 min	60 min	120 min
Fluorescenece intensity ES2 treatments	11.0215	8.35813	3.60289	8.30975	7.61969	1.18618		Fluorescenece intensity Wm reatments	16457.1	7094.88	9267.45	3499.18	3499.18	3231.22	6917.18	6920.18
	7.12028	7.48986	3.39463	12.4619	10.5284	1.87033			10381.6	7473.92	8748.33	3249.05	3249.05	5645.65	8601.69	7578.4
	18.9423	11.7462	8.07411	18.847	14.3708	8.70224			28792.5	15281.4	6716.52	2317.58	2317.58	7495.95	7601.38	6061.36
	11.6687	12.4868	3.24073	18.9361	17.3815	4.86409			17464.9	18480.7	9147.59	5621.59	5621.59	9944.2	9793.21	4578.4
	19.0679	11.6616	9.55144	13.0083	7.70377	2.58871			28988	10252.8	22347.1	2500.03	2500.03	10421.6	10502.6	5061.36
	13.0756	13.8002	4.50699	18.8041	15.5992	4.10141			19656.1	8285.37	23096.5	2192.55	2192.55	9857.88	10776.4	8149.91
	15.1927	12.8251	6.90037	19.6416	14.4792	4.08223			22953	13232.5	4840.99	2857.11	2857.11	13869.1	5535.58	3418.86
	18.7091	16.8287	10.1025	13.0392	11.9874	4.81687			28429.2	12063.7	5141.29	5645.27	5645.27	15194.9	5467.35	6505.21
	12.9995	13.1997	3.02806	12.3968	10.4677	0.88187			19537.4	7036.14	6049.45	9678.16	9678.16	6308.14	6356.74	7385.96
	12.7472	13.2227	3.52256	8.13929	7.27423	0.663249			19144.6	8833.28	6690.13	6397.82	6397.82	14626.9	8080.09	4572.15
	19.605	15.864	5.65367	7.62988	7.06741	1.76462			29824.5	6470.84	5742.9	7251.18	7251.18	6611.13	9788.45	4491.22
	9.61207	7.21962	2.43528	12.7952	10.4315	2.05224			14262.1	6524.21	11371.8	3458.61	20701.2	7604.08	9631.17	4905.32

## Sheet: Supplementary Figure 8
Supplementary Figure 8h		1				2
		μm	KOINΔLRR1-5	FM4-64		μm	KOINΔLRR1-5	FM4-64
	Gray value (Florescence intensity)	0	3	15	Gray value (Florescence intensity)	0	6	28
		0.1	3	11		0.14204	6	24
		0.2	9	12		0.28408	3	22
		0.3	1	4		0.42612	3	23
		0.4	4	7		0.56816	3	19
		0.5	1	13		0.71021	3	20
		0.6	1	6		0.85225	2	19
		0.7	2	7		0.99429	6	19
		0.8	2	6		1.13633	1	26
		0.9	1	7		1.27837	1	22
		1	2	7		1.42041	7	29
		1.1	0	9		1.56245	7	28
		1.2	9	12		1.70449	12	27
		1.3	2	5		1.84653	6	28
		1.4	2	4		1.98857	8	26
		1.5	6	12		2.13062	7	26
		1.6	4	11		2.27266	15	83
		1.7	8	10		2.4147	14	93
		1.8	4	11		2.55674	8	96
		1.9	6	7		2.69878	14	100
		2	9	13		2.84082	8	99
		2.1	2	15		2.98286	14	116
		2.2	9	13		3.1249	8	85
		2.3	8	17		3.26694	6	33
		2.4	10	23		3.40898	15	27
		2.5	7	38		3.55103	12	29
		2.6	7	51		3.69307	10	37
		2.7	13	56		3.83511	7	22
		2.8	9	64		3.97715	7	18
		2.9	7	77		4.11919	8	15
		3	8	114		4.26123	8	15
		3.1	7	101		4.40327	8	12
		3.2	9	75		4.54531	4	14
		3.3	10	61		4.68735	6	9
		3.4	10	38		4.82939	9	8
		3.5	4	30		4.97144	4	10
		3.6	10	15		5.11348	8	5
		3.7	13	21		5.25552	7	5
		3.8	10	28		5.39756	7	8
		3.9	3	15		5.5396	12	11
		4	2	8		5.68164	10	6
		4.1	13	15		5.82368	8	8
		4.2	9	11		5.96572	2	7
		4.3	9	12		6.10776	7	9
		4.4	8	13		6.2498	8	10
		4.5	8	9		6.39185	10	16
		4.6	2	5		6.53389	10	14
		4.7	7	5		6.67593	12	11
		4.8	3	10		6.81797	10	16
		4.9	12	7		6.96001	14	19
		5	6	11		7.10205	14	23
		5.1	6	4		7.24409	9	29
		5.2	8	5		7.38613	18	43
		5.3	7	7		7.52817	24	88
		5.4	6	2		7.67021	47	95
		5.5	9	5		7.81226	31	107
		5.6	6	6		7.9543	20	89
		5.7	10	9		8.09634	13	43
		5.8	10	8		8.23838	10	22
		5.9	3	6		8.38042	8	17
		6	4	6		8.52246	8	12
		6.1	7	8		8.6645	12	16
		6.2	8	8		8.80654	6	11
		6.3	12	7		8.94858	6	12
		6.4	10	9		9.09062	6	8
		6.5	14	16		9.23267	4	9
		6.6	21	24		9.37471	3	19
		6.7	17	29
		6.8	19	38
		6.9	14	49
		7	28	68
		7.1	40	101
		7.2	31	94
		7.3	21	75
		7.4	13	38
		7.5	8	22
		7.6	9	17
		7.7	13	18
		7.8	3	12
		7.9	6	15
		8	3	15
		8.1	8	12
		8.2	8	15
		8.3	4	13
		8.4	6	12
		8.5	9	15
		8.6	9	8
		8.7	3	10
		8.8	3	8
		8.9	7	10
		9	2	12
		9.1	0	13
		9.2	4	13
		9.3	2	11
		9.4	10	8
		9.5	7	15
		9.6	6	10
		9.7	2	16
		9.8	1	19
		9.9	1	28
		10	1	39

[truncated: 3 more sheets: Supplementary Figure 9, Supplementary Figure 11, Supplementary Figure 12]
